# Supplementary material for: A Network-based Approach for Predicting Missing Pathway Interactions
Source: PLoS Comput Biol. 2012 Aug 16;8(8):e1002640. doi: 10.1371/journal.pcbi.1002640 (PMC3420932; doi:10.1371/journal.pcbi.1002640)
Supplement: Table S1 — List of affected genes following TPK2 knockout. (XLS) [file pcbi.1002640.s004.xls]

## Sheet: overlap
TPK2 knockout			Sok2 bound			Overlap
Standard name	Systematic Name		Standard name	Systematic Name		Standard name	Systematic Name
AAC3	YBR085W		AAC1	YMR056C		BDH2	YAL061W
AAH1	YNL141W		AAD3	YCR107W		CIN5	YOR028C
ABC1	YGL119W		ACA1	YER045C		CLB1	YGR108W
ACO2	YJL200C		ADR1	YDR216W		CLN1	YMR199W
ADE1	YAR015W		AGE1	YDR524C		CLN2	YPL256C
ADE12	YNL220W		ALG14	YBR070C		EXG1	YLR300W
ADE17	YMR120C		APT2	YDR441C		FET3	YMR058W
ADE4	YMR300C		BBP1	YPL255W		FET4	YMR319C
ADE6	YGR061C		BDH2	YAL061W		FTR1	YER145C
ADH3	YMR083W		BSC1	YDL037C		GAC1	YOR178C
ADH5	YBR145W		CBF2	YGR140W		GCN4	YEL009C
ADP1	YCR011C		CCW12	YLR110C		HAP4	YKL109W
AFG2	YLR397C		CIN5	YOR028C		IRC7	YFR055W
AFR1	YDR085C		CIS3	YJL158C		KEL2	YGR238C
AGA1	YNR044W		CLB1	YGR108W		MIG3	YER028C
AGA2	YGL032C		CLN1	YMR199W		MNN1	YER001W
AGE2	YIL044C		CLN2	YPL256C		MOT3	YMR070W
AGX1	YFL030W		COT1	YOR316C		MSN4	YKL062W
AHC1	YOR023C		CPR8	YNR028W		NRG2	YBR066C
AHC2	YCR082W		CRH1	YGR189C		PHD1	YKL043W
AIM13	YFR011C		CSI2	YOL007C		PHO3	YBR092C
AIM17	YHL021C		CUP9	YPL177C		PIL1	YGR086C
AIM24	YJR080C		CYC8	YBR112C		PLB2	YMR006C
AIM30	YLR168C		DFG16	YOR030W		PMC1	YGL006W
AIM5	YBR262C		DSF1	YEL070W		PRY1	YJL079C
ALA1	YOR335C		ECM13	YBL043W		RCK1	YGL158W
ALB1	YJL122W		ECM33	YBR078W		RPL15B	YMR121C
ALD2	YMR170C		ENA1	YDR040C		SGA1	YIL099W
ALD3	YMR169C		ERG25	YGR060W		SPO73	YER046W
ALD5	YER073W		ERG28	YER044C		SRP40	YKR092C
ALD6	YPL061W		EXG1	YLR300W		TIR1	YER011W
ALK1	YGL021W		FAA1	YOR317W		TPO2	YGR138C
ALT1	YLR089C		FET3	YMR058W		XBP1	YIL101C
AMA1	YGR225W		FET4	YMR319C		YAP6	YDR259C
AME1	YBR211C		FKS1	YLR342W		YLR413W	YLR413W
AMN1	YBR158W		FKS3	YMR306W		YOR152C	YOR152C
AMS1	YGL156W		FLO1	YAR050W		ZRG8	YER033C
ANB1	YJR047C		FLO10	YKR102W
APP1	YNL094W		FLO9	YAL063C
AQR1	YNL065W		FMP48	YGR052W
ARA1	YBR149W		FTR1	YER145C
ARG1	YOL058W		GAC1	YOR178C
ARG3	YJL088W		GAT2	YMR136W
ARG4	YHR018C		GCN4	YEL009C
ARG8	YOL140W		GDH3	YAL062W
ARG82	YDR173C		GIC2	YDR309C
ARL3	YPL051W		GID8	YMR135C
ARO2	YGL148W		HAP4	YKL109W
ARO4	YBR249C		HOG1	YLR113W
ARO8	YGL202W		HPA3	YEL066W
ARO9	YHR137W		HSP150	YJL159W
ARR3	YPR201W		HXK1	YFR053C
ARX1	YDR101C		HXT13	YEL069C
ASF1	YJL115W		HXT6	YDR343C
ASI3	YNL008C		IME1	YJR094C
ASN1	YPR145W		IPT1	YDR072C
ASN2	YGR124W		IRC22	YEL001C
ASP1	YDR321W		IRC7	YFR055W
AST2	YER101C		IZH1	YDR492W
ATG16	YMR159C		IZH3	YLR023C
ATG17	YLR423C		KEL2	YGR238C
ATG19	YOL082W		KNH1	YDL049C
ATG2	YNL242W		KTI12	YKL110C
ATG23	YLR431C		KTR2	YKR061W
ATG29	YPL166W		LPX1	YOR084W
ATG7	YHR171W		LSM5	YER146W
ATG8	YBL078C		MGA1	YGR249W
ATH1	YPR026W		MIG3	YER028C
ATP20	YPR020W		MNN1	YER001W
ATR1	YML116W		MOT3	YMR070W
AVT6	YER119C		MRS1	YIR021W
AYT1	YLL063C		MSN4	YKL062W
BAP2	YBR068C		MUC1	YIR019C
BAS1	YKR099W		NRG2	YBR066C
BAT1	YHR208W		ORC6	YHR118C
BCH2	YKR027W		PBS2	YJL128C
BCY1	YIL033C		PCL1	YNL289W
BDH2	YAL061W		PDR12	YPL058C
BDS1	YOL164W		PDR5	YOR153W
BFR2	YDR299W		PET9	YBL030C
BIO4	YNR057C		PHD1	YKL043W
BIT2	YBR270C		PHO3	YBR092C
BMS1	YPL217C		PIL1	YGR086C
BNA5	YLR231C		PIR1	YKL164C
BRE2	YLR015W		PIR3	YKL163W
BRX1	YOL077C		PKH1	YDR490C
BSC2	YDR275W		PKR1	YMR123W
BSC6	YOL137W		PLB2	YMR006C
BTN2	YGR142W		PMA1	YGL008C
BTT1	YDR252W		PMC1	YGL006W
BUD20	YLR074C		POG1	YIL122W
BUD4	YJR092W		PRR2	YDL214C
BUR6	YER159C		PRY1	YJL079C
CAF16	YFL028C		PRY3	YJL078C
CAT2	YML042W		PTR2	YKR093W
CCE1	YKL011C		RAD16	YBR114W
CDC16	YKL022C		RBA50	YDR527W
CDC5	YMR001C		RCK1	YGL158W
CDC60	YPL160W		RHO3	YIL118W
CDS1	YBR029C		RHO5	YNL180C
CEM1	YER061C		RMI1	YPL024W
CET1	YPL228W		ROX1	YPR065W
CGR1	YGL029W		RPI1	YIL119C
CHA1	YCL064C		RPL15B	YMR121C
CHL4	YDR254W		RPL43B	YJR094W-A
CHO1	YER026C		RPS3	YNL178W
CHO2	YGR157W		RSB1	YOR049C
CIC1	YHR052W		RSF2	YJR127C
CIN2	YPL241C		RSM10	YDR041W
CIN5	YOR028C		SAC7	YDR389W
CIT2	YCR005C		SCW10	YMR305C
CLB1	YGR108W		SCW4	YGR279C
CLN1	YMR199W		SED1	YDR077W
CLN2	YPL256C		SET1	YHR119W
CLU1	YMR012W		SET4	YJL105W
CMK2	YOL016C		SFG1	YOR315W
CNB1	YKL190W		SGA1	YIL099W
COG6	YNL041C		SIT4	YDL047W
COQ6	YGR255C		SKM1	YOL113W
COS111	YBR203W		SKS1	YPL026C
COS8	YHL048W		SLM4	YBR077C
COX5B	YIL111W		SNA2	YDR525W-A
CPA2	YJR109C		SNF11	YDR073W
CPR1	YDR155C		SNR3	snR3
CPR6	YLR216C		SOK2	YMR016C
CPR7	YJR032W		SPO20	YMR017W
CRC1	YOR100C		SPO73	YER046W
CRD1	YDL142C		SPS4	YOR313C
CRF1	YDR223W		SRP40	YKR092C
CRG1	YHR209W		STP4	YDL048C
CRP1	YHR146W		TIF2	YJL138C
CSH1	YBR161W		TIR1	YER011W
CTF13	YMR094W		TK(UUU)G2	tK(UUU)G2
CTL1	YMR180C		TM(CAU)J1	tM(CAU)J1
CTM1	YHR109W		TPO2	YGR138C
CTP1	YBR291C		USV1	YPL230W
CTR1	YPR124W		UTH1	YKR042W
CTR9	YOL145C		UTR2	YEL040W
CTT1	YGR088W		VHR1	YIL056W
CUP1-2	YHR055C		VPS53	YJL029C
CWC27	YPL064C		XBP1	YIL101C
CWP1	YKL096W		YAP6	YDR259C
CYB2	YML054C		YBL029C-A	YBL029C-A
CYC7	YEL039C		YBL029W	YBL029W
CYS4	YGR155W		YBR071W	YBR071W
DAL1	YIR027C		YDR524C-B	YDR524C-B
DAL4	YIR028W		YDR524W-A	YDR524W-A
DAL5	YJR152W		YEL007W	YEL007W
DAL7	YIR031C		YER010C	YER010C
DAS1	YJL149W		YER034W	YER034W
DBP2	YNL112W		YER158C	YER158C
DBP3	YGL078C		YGL006W-A	YGL006W-A
DBP8	YHR169W		YGL007C-A	YGL007C-A
DBP9	YLR276C		YJL077W-B	YJL077W-B
DCG1	YIR030C		YJL127C-B	YJL127C-B
DCI1	YOR180C		YJL160C	YJL160C
DCP1	YOL149W		YJL217W	YJL217W
DCS2	YOR173W		YKL063C	YKL063C
DED81	YHR019C		YLR412C-A	YLR412C-A
DFG10	YIL049W		YLR413W	YLR413W
DHR2	YKL078W		YMR122W-A	YMR122W-A
DIA1	YMR316W		YOL114C	YOL114C
DIM1	YPL266W		YOR152C	YOR152C
DIN7	YDR263C		YOR316C-A	YOR316C-A
DIP2	YLR129W		YPL056C	YPL056C
DIT1	YDR403W		YPR013C	YPR013C
DMC1	YER179W		YPR063C	YPR063C
DML1	YMR211W		ZRG8	YER033C
DNL4	YOR005C
DOA4	YDR069C
DON1	YDR273W
DOT1	YDR440W
DPH2	YKL191W
DPH5	YLR172C
DPP1	YDR284C
DRS1	YLL008W
DSE2	YHR143W
DSE4	YNR067C
DUS1	YML080W
DUS3	YLR401C
EAR1	YMR171C
EBP2	YKL172W
ECI1	YLR284C
ECM16	YMR128W
ECM17	YJR137C
ECM29	YHL030W
ECM37	YIL146C
ECO1	YFR027W
EDC1	YGL222C
EDC2	YER035W
EFR3	YMR212C
EGT2	YNL327W
ELO1	YJL196C
ELP2	YGR200C
EMG1	YLR186W
EMI2	YDR516C
EMP46	YLR080W
EMP70	YLR083C
ENP1	YBR247C
ENP2	YGR145W
ENT4	YLL038C
ENT5	YDR153C
ERB1	YMR049C
ERF2	YLR246W
ERG29	YMR134W
ERG3	YLR056W
ERP6	YGL002W
ERT1	YBR239C
ERV15	YBR210W
ESBP6	YNL125C
ESF2	YNR054C
ESP1	YGR098C
EXG1	YLR300W
EXG2	YDR261C
FAP7	YDL166C
FAR7	YFR008W
FAS2	YPL231W
FBP26	YJL155C
FCF2	YLR051C
FCP1	YMR277W
FCY2	YER056C
FES1	YBR101C
FET3	YMR058W
FET4	YMR319C
FMP16	YDR070C
FMP23	YBR047W
FMP33	YJL161W
FMP45	YDL222C
FOX2	YKR009C
FRE1	YLR214W
FRE4	YNR060W
FRS1	YLR060W
FTR1	YER145C
FUI1	YBL042C
FUN12	YAL035W
FUN19	YAL034C
FUS1	YCL027W
FUS2	YMR232W
FYV10	YIL097W
FZF1	YGL254W
GAC1	YOR178C
GAD1	YMR250W
GAL2	YLR081W
GCD10	YNL062C
GCN4	YEL009C
GCR1	YPL075W
GCV1	YDR019C
GCV2	YMR189W
GDB1	YPR184W
GDH1	YOR375C
GEA1	YJR031C
GFD1	YMR255W
GGA1	YDR358W
GID7	YCL039W
GIP2	YER054C
GIS1	YDR096W
GIS3	YLR094C
GLC3	YEL011W
GLG1	YKR058W
GLK1	YCL040W
GLN3	YER040W
GNT1	YOR320C
GPA1	YHR005C
GPA2	YER020W
GPD1	YDL022W
GPG1	YGL121C
GPI11	YDR302W
GPI12	YMR281W
GPM2	YDL021W
GPX2	YBR244W
GRS1	YBR121C
GRS2	YPR081C
GRX1	YCL035C
GRX6	YDL010W
GSM1	YJL103C
GTO1	YGR154C
GTT1	YIR038C
GUA1	YMR217W
GWT1	YJL091C
HAL1	YPR005C
HAP4	YKL109W
HCA4	YJL033W
HEM3	YDL205C
HGH1	YGR187C
HIS1	YER055C
HIS4	YCL030C
HIS5	YIL116W
HKR1	YDR420W
HLR1	YDR528W
HMLALPHA2	YCL067C
HMT1	YBR034C
HNT2	YDR305C
HOM3	YER052C
HOR2	YER062C
HOR7	YMR251W-A
HOT13	YKL084W
HPT1	YDR399W
HRD1	YOL013C
HRP1	YOL123W
HRT1	YOL133W
HSE1	YHL002W
HSP104	YLL026W
HSP12	YFL014W
HSP26	YBR072W
HSP42	YDR171W
HST4	YDR191W
HSV2	YGR223C
HTB2	YBL002W
HTD2	YHR067W
HUL4	YJR036C
HXK2	YGL253W
HXT1	YHR094C
HXT10	YFL011W
HXT2	YMR011W
HXT4	YHR092C
HXT5	YHR096C
HYR1	YIR037W
IBA57	YJR122W
ICL1	YER065C
IDP3	YNL009W
IKS1	YJL057C
ILS1	YBL076C
ILV1	YER086W
ILV2	YMR108W
ILV3	YJR016C
ILV6	YCL009C
IMD2	YHR216W
IMP3	YHR148W
INM1	YHR046C
INP51	YIL002C
IPI3	YNL182C
IRC7	YFR055W
ISF1	YMR081C
IZH4	YOL101C
JJJ3	YJR097W
KAP122	YGL016W
KAR1	YNL188W
KEL2	YGR238C
KEL3	YPL263C
KIN1	YDR122W
KIN82	YCR091W
KRE33	YNL132W
KRI1	YNL308C
KRR1	YCL059C
KRS1	YDR037W
KSP1	YHR082C
LAP4	YKL103C
LCB5	YLR260W
LCP5	YER127W
LEE1	YPL054W
LEU1	YGL009C
LEU4	YNL104C
LEU9	YOR108W
LIA1	YJR070C
LOS1	YKL205W
LSG1	YGL099W
LTV1	YKL143W
LYS12	YIL094C
LYS2	YBR115C
LYS21	YDL131W
LYS4	YDR234W
LYS9	YNR050C
MAE1	YKL029C
MAG1	YER142C
MAK16	YAL025C
MAK21	YDR060W
MAK31	YCR020C-A
MAL11	YGR289C
MAL31	YBR298C
MAL33	YBR297W
MBR1	YKL093W
MCH4	YOL119C
MCM4	YPR019W
MDG1	YNL173C
MDH2	YOL126C
MDJ1	YFL016C
MEP1	YGR121C
MES1	YGR264C
MET10	YFR030W
MET16	YPR167C
MET17	YLR303W
MET6	YER091C
MET8	YBR213W
MEU1	YLR017W
MFA1	YDR461W
MFA2	YNL145W
MGR1	YCL044C
MGT1	YDL200C
MHR1	YDR296W
MHT1	YLL062C
MIC17	YMR002W
MIG3	YER028C
MIS1	YBR084W
MKC7	YDR144C
MLH2	YLR035C
MLH3	YPL164C
MMF1	YIL051C
MMP1	YLL061W
MND1	YGL183C
MNN1	YER001W
MNS1	YJR131W
MNT2	YGL257C
MOB1	YIL106W
MON1	YGL124C
MOT3	YMR070W
MPD1	YOR288C
MPH1	YIR002C
MPP10	YJR002W
MPS2	YGL075C
MRD1	YPR112C
MRK1	YDL079C
MRP8	YKL142W
MRPL6	YHR147C
MRT4	YKL009W
MSC1	YML128C
MSN4	YKL062W
MSN5	YDR335W
MSS1	YMR023C
MTH1	YDR277C
MTL1	YGR023W
MTO1	YGL236C
MTR4	YJL050W
MUM3	YOR298W
MUP3	YHL036W
MVP1	YMR004W
NAN1	YPL126W
NAR1	YNL240C
NAS2	YIL007C
NCA2	YPR155C
NCA3	YJL116C
NCE103	YNL036W
NDE1	YMR145C
NDL1	YLR254C
NDT80	YHR124W
NEM1	YHR004C
NEO1	YIL048W
NEW1	YPL226W
NGR1	YBR212W
NIP1	YMR309C
NMD4	YLR363C
NNF1	YJR112W
NNT1	YLR285W
NOB1	YOR056C
NOC2	YOR206W
NOC3	YLR002C
NOC4	YPR144C
NOG1	YPL093W
NOG2	YNR053C
NOP1	YDL014W
NOP13	YNL175C
NOP14	YDL148C
NOP15	YNL110C
NOP2	YNL061W
NOP4	YPL043W
NOP58	YOR310C
NOP7	YGR103W
NOP9	YJL010C
NQM1	YGR043C
NRG1	YDR043C
NRG2	YBR066C
NRM1	YNR009W
NRP1	YDL167C
NSA1	YGL111W
NSA2	YER126C
NSE1	YLR007W
NSR1	YGR159C
NTH1	YDR001C
NUC1	YJL208C
NUG1	YER006W
NUP145	YGL092W
NUP2	YLR335W
NUS1	YDL193W
OAC1	YKL120W
ODC2	YOR222W
OLE1	YGL055W
OM45	YIL136W
OPI10	YOL032W
OPI3	YJR073C
OPY1	YBR129C
OSW2	YLR054C
OYE2	YHR179W
PAC11	YDR488C
PAD1	YDR538W
PAI3	YMR174C
PBP2	YBR233W
PCD1	YLR151C
PCF11	YDR228C
PCI8	YIL071C
PCL2	YDL127W
PDC1	YLR044C
PDC5	YLR134W
PDH1	YPR002W
PET130	YJL023C
PET20	YPL159C
PET54	YGR222W
PEX17	YNL214W
PEX18	YHR160C
PEX2	YJL210W
PEX32	YBR168W
PFK26	YIL107C
PFK27	YOL136C
PGK1	YCR012W
PGM2	YMR105C
PHD1	YKL043W
PHM8	YER037W
PHO3	YBR092C
PHO5	YBR093C
PHO81	YGR233C
PHO84	YML123C
PHO87	YCR037C
PHR1	YOR386W
PHS1	YJL097W
PIG2	YIL045W
PIH1	YHR034C
PIK1	YNL267W
PIL1	YGR086C
PKP2	YGL059W
PLB2	YMR006C
PLB3	YOL011W
PLM2	YDR501W
PMC1	YGL006W
PNC1	YGL037C
PNO1	YOR145C
PNS1	YOR161C
POL31	YJR006W
POP8	YBL018C
POR2	YIL114C
PPE1	YHR075C
PPN1	YDR452W
PPT1	YGR123C
PPT2	YPL148C
PRB1	YEL060C
PRM2	YIL037C
PRM5	YIL117C
PRM8	YGL053W
PRO1	YDR300C
PRS1	YKL181W
PRS3	YHL011C
PRS4	YBL068W
PRY1	YJL079C
PSD2	YGR170W
PSE1	YMR308C
PSP2	YML017W
PSY3	YLR376C
PTC6	YCR079W
PTK1	YKL198C
PTK2	YJR059W
PTP2	YOR208W
PUF6	YDR496C
PUS1	YPL212C
PUS5	YLR165C
PUS7	YOR243C
PUT4	YOR348C
PWP1	YLR196W
PWP2	YCR057C
PXA1	YPL147W
PXR1	YGR280C
PYC1	YGL062W
QDR1	YIL120W
QNQ1	YLR312C
RAM2	YKL019W
RAS1	YOR101W
RAS2	YNL098C
RAV2	YDR202C
RBK1	YCR036W
RCK1	YGL158W
RCN2	YOR220W
REC104	YHR157W
REF2	YDR195W
REG2	YBR050C
RER2	YBR002C
RET1	YOR207C
REX4	YOL080C
RGS2	YOR107W
RHR2	YIL053W
RIA1	YNL163C
RIM20	YOR275C
RIX1	YHR197W
RIX7	YLL034C
RKI1	YOR095C
RLI1	YDR091C
RLP24	YLR009W
RLP7	YNL002C
RMA1	YKL132C
RMD6	YEL072W
RME1	YGR044C
RMR1	YGL250W
RMT2	YDR465C
RNH70	YGR276C
RNT1	YMR239C
RNY1	YPL123C
ROD1	YOR018W
ROK1	YGL171W
RPA135	YPR010C
RPA190	YOR341W
RPA34	YJL148W
RPA43	YOR340C
RPA49	YNL248C
RPC19	YNL113W
RPC34	YNR003C
RPC40	YPR110C
RPC53	YDL150W
RPC82	YPR190C
RPF1	YHR088W
RPF2	YKR081C
RPG1	YBR079C
RPL15B	YMR121C
RPL18B	YNL301C
RPL27B	YDR471W
RPM2	YML091C
RPN4	YDL020C
RPP1	YHR062C
RPS14A	YCR031C
RPS14B	YJL191W
RPS26B	YER131W
RRB1	YMR131C
RRM3	YHR031C
RRP12	YPL012W
RRP5	YMR229C
RRP6	YOR001W
RRP8	YDR083W
RRP9	YPR137W
RRS1	YOR294W
RSA3	YLR221C
RSF1	YMR030W
RSN1	YMR266W
RTC2	YBR147W
RTC3	YHR087W
RTN2	YDL204W
RTS3	YGR161C
RTT10	YPL183C
SAF1	YBR280C
SAH1	YER043C
SAM2	YDR502C
SAP185	YJL098W
SAP4	YGL229C
SAS10	YDL153C
SAT4	YCR008W
SDA1	YGR245C
SDC1	YDR469W
SDP1	YIL113W
SFC1	YJR095W
SGA1	YIL099W
SGD1	YLR336C
SGO1	YOR073W
SHC1	YER096W
SHM2	YLR058C
SHU2	YDR078C
SIA1	YOR137C
SIM1	YIL123W
SIP2	YGL208W
SIP5	YMR140W
SIS1	YNL007C
SIT1	YEL065W
SKI7	YOR076C
SLF1	YDR515W
SLX9	YGR081C
SMC3	YJL074C
SMD1	YGR074W
SMM1	YNR015W
SNF3	YDL194W
SNP1	YIL061C
SNU23	YDL098C
SNX3	YOR357C
SOL4	YGR248W
SPC42	YKL042W
SPE1	YKL184W
SPI1	YER150W
SPO1	YNL012W
SPO16	YHR153C
SPO73	YER046W
SRL1	YOR247W
SRL2	YLR082C
SRP101	YDR292C
SRP40	YKR092C
SSA3	YBL075C
SSA4	YER103W
SSE1	YPL106C
SSE2	YBR169C
SSF1	YHR066W
SSF2	YDR312W
SSK1	YLR006C
SST2	YLR452C
SSU1	YPL092W
STB2	YMR053C
STB3	YDR169C
STD1	YOR047C
STE13	YOR219C
STE2	YFL026W
STE23	YLR389C
STE3	YKL178C
STE6	YKL209C
STF2	YGR008C
STI1	YOR027W
STR2	YJR130C
STR3	YGL184C
SUC2	YIL162W
SUE1	YPR151C
SUL1	YBR294W
SUL2	YLR092W
SUP35	YDR172W
SUR1	YPL057C
SUR2	YDR297W
SUR4	YLR372W
SWI6	YLR182W
SXM1	YDR395W
SYC1	YOR179C
SYM1	YLR251W
SYP1	YCR030C
TAH11	YJR046W
TAM41	YGR046W
TAT1	YBR069C
TDH1	YJL052W
TEA1	YOR337W
TEC1	YBR083W
TFS1	YLR178C
TGL2	YDR058C
TGL4	YKR089C
TGS1	YPL157W
THI20	YOL055C
THI21	YPL258C
THI22	YPR121W
THI72	YOR192C
THO2	YNL139C
THR1	YHR025W
THR4	YCR053W
TID3	YIL144W
TIF34	YMR146C
TIF35	YDR429C
TIP1	YBR067C
TIR1	YER011W
TIR2	YOR010C
TMA10	YLR327C
TMA17	YDL110C
TMA23	YMR269W
TMT1	YER175C
TOS1	YBR162C
TOS3	YGL179C
TOS8	YGL096W
TPK1	YJL164C
TPK2	YPL203W
TPM2	YIL138C
TPN1	YGL186C
TPO2	YGR138C
TPO4	YOR273C
TPS1	YBR126C
TPS2	YDR074W
TRL1	YJL087C
TRM1	YDR120C
TRM10	YOL093W
TRM11	YOL124C
TRM2	YKR056W
TRM3	YDL112W
TRM7	YBR061C
TRM82	YDR165W
TRP5	YGL026C
TRS130	YMR218C
TRZ1	YKR079C
TSA2	YDR453C
TSL1	YML100W
TSR4	YOL022C
TYS1	YGR185C
TYW1	YPL207W
UBC8	YEL012W
UBI4	YLL039C
UBP6	YFR010W
UBS1	YBR165W
UBX5	YDR330W
UFD1	YGR048W
UGA1	YGR019W
UGA2	YBR006W
UGP1	YKL035W
UGX2	YDL169C
UIP3	YAR027W
ULP2	YIL031W
UPS1	YLR193C
URA1	YKL216W
URA10	YMR271C
URA2	YJL130C
URA3	YEL021W
URA7	YBL039C
URA8	YJR103W
URB2	YJR041C
USE1	YGL098W
UTP10	YJL109C
UTP11	YKL099C
UTP13	YLR222C
UTP14	YML093W
UTP18	YJL069C
UTP21	YLR409C
UTP22	YGR090W
UTP23	YOR004W
UTP4	YDR324C
UTP5	YDR398W
UTP6	YDR449C
UTP8	YGR128C
UTP9	YHR196W
VAS1	YGR094W
VBA2	YBR293W
VHS3	YOR054C
VMA22	YHR060W
VPS25	YJR102C
VPS28	YPL065W
VPS68	YOL129W
VPS73	YGL104C
VRG4	YGL225W
WAR1	YML076C
WRS1	YOL097C
WSC4	YHL028W
XBP1	YIL101C
XKS1	YGR194C
YAK1	YJL141C
YAP6	YDR259C
YAR1	YPL239W
YAT2	YER024W
YBL028C	YBL028C
YBL054W	YBL054W
YBL086C	YBL086C
YBR016W	YBR016W
YBR028C	YBR028C
YBR053C	YBR053C
YBR099C	YBR099C
YBR116C	YBR116C
YBR137W	YBR137W
YBR141C	YBR141C
YBR204C	YBR204C
YBR238C	YBR238C
YBR241C	YBR241C
YBR284W	YBR284W
YBR285W	YBR285W
YBT1	YLL048C
YCF1	YDR135C
YCK3	YER123W
YCL047C	YCL047C
YCR007C	YCR007C
YCR043C	YCR043C
YCS4	YLR272C
YDJ1	YNL064C
YDL027C	YDL027C
YDL063C	YDL063C
YDL133W	YDL133W
YDL199C	YDL199C
YDL211C	YDL211C
YDL241W	YDL241W
YDR018C	YDR018C
YDR124W	YDR124W
YDR154C	YDR154C
YDR157W	YDR157W
YDR210W	YDR210W
YDR222W	YDR222W
YDR248C	YDR248C
YDR262W	YDR262W
YDR341C	YDR341C
YDR366C	YDR366C
YDR531W	YDR531W
YDR532C	YDR532C
YEL057C	YEL057C
YER064C	YER064C
YER066W	YER066W
YER067W	YER067W
YER079W	YER079W
YER121W	YER121W
YER184C	YER184C
YET2	YMR040W
YFL054C	YFL054C
YGK3	YOL128C
YGL010W	YGL010W
YGL036W	YGL036W
YGL082W	YGL082W
YGL085W	YGL085W
YGL114W	YGL114W
YGL157W	YGL157W
YGL193C	YGL193C
YGP1	YNL160W
YGR031W	YGR031W
YGR045C	YGR045C
YGR053C	YGR053C
YGR079W	YGR079W
YGR122W	YGR122W
YGR127W	YGR127W
YGR130C	YGR130C
YGR131W	YGR131W
YGR149W	YGR149W
YGR168C	YGR168C
YGR201C	YGR201C
YGR205W	YGR205W
YGR237C	YGR237C
YGR283C	YGR283C
YGR287C	YGR287C
YHB1	YGR234W
YHI9	YHR029C
YHL039W	YHL039W
YHL044W	YHL044W
YHP1	YDR451C
YHR020W	YHR020W
YHR022C	YHR022C
YHR045W	YHR045W
YHR097C	YHR097C
YHR122W	YHR122W
YHR130C	YHR130C
YHR138C	YHR138C
YIA6	YIL006W
YIL029C	YIL029C
YIL055C	YIL055C
YIL077C	YIL077C
YIL108W	YIL108W
YIL166C	YIL166C
YIR007W	YIR007W
YIR014W	YIR014W
YIR016W	YIR016W
YJL016W	YJL016W
YJL107C	YJL107C
YJL119C	YJL119C
YJL132W	YJL132W
YJL144W	YJL144W
YJL163C	YJL163C
YJR008W	YJR008W
YJR054W	YJR054W
YJR061W	YJR061W
YJR096W	YJR096W
YJR115W	YJR115W
YJR124C	YJR124C
YJR149W	YJR149W
YKL050C	YKL050C
YKL069W	YKL069W
YKL091C	YKL091C
YKL121W	YKL121W
YKL133C	YKL133C
YKL151C	YKL151C
YKL162C	YKL162C
YKR011C	YKR011C
YKR012C	YKR012C
YKR051W	YKR051W
YKR075C	YKR075C
YKT6	YKL196C
YKU70	YMR284W
YLR030W	YLR030W
YLR042C	YLR042C
YLR046C	YLR046C
YLR063W	YLR063W
YLR108C	YLR108C
YLR137W	YLR137W
YLR143W	YLR143W
YLR149C	YLR149C
YLR152C	YLR152C
YLR164W	YLR164W
YLR211C	YLR211C
YLR225C	YLR225C
YLR252W	YLR252W
YLR294C	YLR294C
YLR297W	YLR297W
YLR346C	YLR346C
YLR408C	YLR408C
YLR413W	YLR413W
YLR419W	YLR419W
YLR446W	YLR446W
YMC2	YBR104W
YML002W	YML002W
YML053C	YML053C
YML082W	YML082W
YML131W	YML131W
YMR031C	YMR031C
YMR034C	YMR034C
YMR1	YJR110W
YMR185W	YMR185W
YMR196W	YMR196W
YMR252C	YMR252C
YMR259C	YMR259C
YMR262W	YMR262W
YMR304C-A	YMR304C-A
YMR310C	YMR310C
YMR315W	YMR315W
YMR320W	YMR320W
YNK1	YKL067W
YNL011C	YNL011C
YNL035C	YNL035C
YNL058C	YNL058C
YNL115C	YNL115C
YNL144C	YNL144C
YNL155W	YNL155W
YNL208W	YNL208W
YNL234W	YNL234W
YNL247W	YNL247W
YNL303W	YNL303W
YNL305C	YNL305C
YNL313C	YNL313C
YNR065C	YNR065C
YOL048C	YOL048C
YOL083W	YOL083W
YOR052C	YOR052C
YOR062C	YOR062C
YOR152C	YOR152C
YOR238W	YOR238W
YOR285W	YOR285W
YOR289W	YOR289W
YOR292C	YOR292C
YOR296W	YOR296W
YOR342C	YOR342C
YPC1	YBR183W
YPI1	YFR003C
YPK2	YMR104C
YPL025C	YPL025C
YPL109C	YPL109C
YPL272C	YPL272C
YPR071W	YPR071W
YPR098C	YPR098C
YPR158W	YPR158W
YPR172W	YPR172W
YPS1	YLR120C
YPS6	YIR039C
YPT10	YBR264C
YRO2	YBR054W
YSP3	YOR003W
YSW1	YBR148W
YTH1	YPR107C
YTM1	YOR272W
ZIP1	YDR285W
ZRG8	YER033C
ZTA1	YBR046C
